# Supplementary material for: Genetic and Epigenetic Drivers of Wilms Tumor Predisposition in Russian Pediatric Patients: A Multicenter Study
Source: Int J Mol Sci. 2026 May 1;27(9):4066. doi: 10.3390/ijms27094066 (PMC13164404; doi:10.3390/ijms27094066)
Supplement: Supplementary file 1 [file ijms-27-04066-s001.zip › Table S1.xlsx]

## Sheet: Table S1
Table S1. Clinical and genetic data of patients with Wilms tumor.
#	Sex	Age (years)	Manifestation (month)	Laterality	Histology	Phenotype	Clinical outcome	Gene	rsID	Location GRCh38	Ref	Alt	c.HGVS	p.HGVS
1	m	5	32.1333	1	Regressive	Spinа bifida	Complete remission	CHEK2	rs587782849	22: 28724974	A	T	c.592+3A>T
2	m	4	31.9	2	Nephroblastomatosis	Lateralized overgrowth (hemihypertrophy)	Complete remission	no mut
3	f	4	24.2333	1	Epithelial	Stigmas of dysembryogenesis of uncertain nature	Complete remission	no mut
4	m	4	21.3667	1	Mixed	Delayed speech development	Complete remission	no mut
5	m	2	8.83333	2	Blastemal	Multiple congenital malformations	Complete remission	CDC73	rs1558276054	1:193122201	A	G	c.1A>G	p.Met1Val
6	f	4	24.1333	1	Stromal	Normal	Complete remission	no mut
7	f	4	27.5333	1	Epithelial	Normal	Complete remission	no mut
8	m	7	68.7667	1	Regressive	Normal	Complete remission	no mut
9	m	6	18.9	2	Nephroblastomatosis	Normal	Complete remission	no mut
10	f	9	47.5333	1	Epithelial	Normal	Complete remission	no mut
11	m	8	79.5667	1	Complete necrosis	Bilateral retinal angiopathy, grade 2 obesity	Complete remission	REST	.	4: 56911172	C	.	c.534del	p.Arg179GlufsTer57
12	m	8	78.1667	1	Epithelial	Normal	Complete remission	no mut
13	m	2	12	1	Non-anaplastic	Bilateral pyelectasis, cryptorchidism	Complete remission	WT1	rs1851851609	11: 32392671	A	G	c.1349A>G	p.His450Arg
14	f	3	24.6333	2	Regressive/Epithelial	Nephromegaly, congenital hip dysplasia, lateralized overgrowth (hemihypertrophy)	Complete remission	no mut
15	m	15	62	1	Epithelial	Normal	Complete remission	no mut
16	m	9	67.4667	1	Diffuse anaplasia	Cognitive impairment	Complete remission	no mut
17	m	5	37.1	1	Regressive	Normal	Complete remission	no mut
18	f	10	86.6333	1	Blastemal	Normal	Complete remission	no mut
19	m	3	12.8	2	Epithelial	Congenital heart defects	Remaining tumor	TRIM28	.	19: 58549756	CT	.	c.2004_2005del	p.Cys669ProfsTer5
20	f	5	38.9	1	ND	Normal	Death	RAD50
21	f	9	28	2	Mixed	Normal	Relapse	no mut
22	f	18	23.8	2	Non-anaplastic	Normal	Relapse	no mut
23	f	4	30.8667	2	Regressive/Complete necrosis	Normal	Complete remission	no mut
24	f	5	10.5	1	Epithelial	Normal	Relapse	no mut
25	m	6	50.2667	1	Regressive	Postaxial polydactyly of the left hand. Genital anomalies	Complete remission	no mut
26	f	2	3.06667	1	Non-anaplastic	Normal	Complete remission	no mut
27	f	10	12	1	Focal anaplasia	Congenital heart defects	Complete remission	WT1	rs121907906	11: 32392717	C	T	c.1303C>T	p.Arg435Ter
28	m	19	24	1	Mixed	Normal	Complete remission	no mut
29	m	9	30	1	Mixed	Normal	Complete remission	no mut
30	m	13	53.1333	1	Blastemal	Normal	Complete remission	no mut
31	m	8	9	1	Stromal	Normal	Complete remission	no mut
32	f	8	0	1	Regressive	Normal	Complete remission	no mut
33	f	14	44.8667	1	ND	Normal	Complete remission	no mut
34	m	13	29	1	ND	Normal	Complete remission	no mut
35	f	15	3	1	Mixed	Normal	Complete remission	no mut
36	m	18	3	1	Blastemal	Normal	Complete remission	no mut
37	m	16	24	1	Regressive	Normal	Complete remission	no mut
38	m	9	ND	1	Regressive	Normal	Complete remission	no mut
39	m	8	37.3	1	Mixed	Normal	Complete remission	no mut
40	m	14	54.1	1	Non-anaplastic	Normal	Complete remission	no mut
41	f	7	24.9333	2	Regressive	Normal	Complete remission	no mut
42	m	7	39.6333	1	Mixed	Normal	Complete remission	no mut
43	f	11	24.9667	2	Nephroblastomatosis	Normal	Complete remission	no mut
44	m	10	59.5333	1	Epithelial	Normal	Complete remission	no mut
45	m	6	7.4	1	Complete necrosis	Normal	Complete remission	no mut
46	f	14	27	2	Mixed	Acrocephaly, congenital dysgenesis of the sacrum, elongation of the coccyx, cyst of right kidney	Complete remission	WT1	rs1423753702	11: 32396401	C	T	c.1120C>T	p.Arg374Ter
47	f	6	35.6333	1	Stromal	Normal	Complete remission	no mut
48	m	8	70.9	1	Blastemal	Normal	Complete remission	no mut
49	f	3	3.9	1	Stromal	Normal	Death	WT1	rs121907906	11: 32392717	C	T	c.1303C>T	p.Arg435Ter
50	f	3	4.3	2	Mixed/Other	Polycystic kidney disease, axillary lipoma	Complete remission	BRCA2	rs80358754	13: 32339641	T	G	c.5286T>G	p.Tyr1762Ter
51	f	6	ND	2	ND	Normal	ND	no mut
52	m	8	ND	1	Regressive	Normal	ND	no mut
53	m	13	121.1	1	Epithelial	Normal	Complete remission	no mut
54	f	6	38.8667	1	Stromal	Normal	Complete remission	no mut
55	f	11	5	1	Mixed	Normal	ND	no mut
56	f	11	19.7667	2	Nephroblastomatosis	Normal	Complete remission	no mut
57	f	9	11.6	1	Mixed	Normal	Complete remission	no mut
58	f	11	9	1	Epithelial	Normal	Complete remission	no mut
59	f	4	10.2	2	Stromal	Hydrocephalus, coarse facial features, forehead hemangioma, clinodactyly	Complete remission	WT1	.	11: 32396278	T	.	c.1243del	p.Met415Cysfs*39
60	f	7	41.9333	2	Regressive	Normal	Complete remission	no mut
61	f	5	19.5	1	Stromal	Left kidney dystopia, organomegaly, nephropathy	Complete remission	no mut
62	m	3	5.36667	1	Diffuse anaplasia	Normal	Complete remission	no mut
63	m	9	32.6	1	Regressive	Normal	ND	no mut
64	f	6	39.5333	1	Stromal	Hepato-splenomegaly	Complete remission	no mut
65	m	6	30.0333	2	Nephroblastomatosis/Epithelial	Neurologic impairment, strabismus	Complete remission	TRIM28	.	19: 58550217	ACAGCTCCCC	.	c.2268_2277del	p.Ser756fs
66	m	15	46.5333	1	Epithelial	Normal	Complete remission	no mut
67	f	14	25.6	2	Fetal rhabdomyomatous nephroblastoma/Nephroblastomatosis	Genital anomalies, congenital macrosomia	Complete remission	no mut
68	f	5	21.8667	1	Non-anaplastic	Normal	Complete remission	WT1	rs121907909	11: 32392032	C	T	c.1387C>T	p.Arg463Ter
69	f	18	85	1	Mixed	Normal	Relapse	no mut
70	f	13	33.6333	1	Blastemal	Normal	Complete remission	no mut
71	f	11	ND	2	Nephroblastomatosis	Normal	Complete remission	CHEK2	rs121908698	22: 28725242	G	A	c.444+1G>A
72	m	20	24.5	1	Blastemal	Facial dysmorphism, cognitive impairment	Complete remission	REST	rs869025310	4: 56911469-56911470	CAT	C	c.831_832del	p.Cys278fs
73	f	8	ND	1	Stromal	Constitutional tall stature, solitary cyst of the left kidney.	Complete remission	no mut
74	f	13	57.7333	2	Regressive	Café au lait spots, scoliosis	Complete remission	NF1	.	17: 31330308-31330309	.	A	c.5624dup	p.Asn1875fs
75	m	9	15	2	Stromal	Cryptorchidism	Complete remission	no mut
76	m	12	32.1	1	Non-anaplastic	Normal	Complete remission	no mut
77	f	12	15	1	Mixed	Normal	Complete remission	no mut
78	f	7	31.7	2	Diffuse anaplasia/Nephroblastomatosis	Normal	Complete remission	no mut
79	f	5	5.1	1	Non-anaplastic	Normal	Complete remission	no mut
80	f	11	13.9667	2	Regressive	Normal	Complete remission	no mut
81	m	6	11.7667	1	Blastemal	Normal	Complete remission	no mut
82	m	8	41.2	2	Epithelial	Delayed speech development, genital anomalies	Death	TRIM28	.	19: 58548354	G	T	c.1162G>T	p.Glu388Ter
83	m	5	9.96667	1	Regressive	Congenital macrosomia, hypertelorism, genital anomalies	Complete remission	no mut
84	f	7	25.8	1	Nephroblastomatosis	Normal	Complete remission	no mut
85	f	7	10	1	Blastemal	Normal	Complete remission	no mut
86	m	12	22.6	1	Mixed	Normal	Complete remission	no mut
87	m	12	57.2333	2	ND	Hydrocele of the testicle, Lateralized overgrowth (hemihypertrophy)	Complete remission	no mut
88	m	15	60	1	Mixed	Normal	Complete remission	no mut
89	f	9	5	2	Mixed	Normal	Relapse	no mut
90	f	14	47.7667	1	Blastemal	Lateralized overgrowth (hemihypertrophy)	Complete remission	no mut
91	m	19	42	1	ND	Normal	ND	no mut
92	f	8	12	2	ND	Normal	Complete remission	no mut
93	f	8	49.1	2	Epithelial/Regressive	Lateralized overgrowth (hemihypertrophy)	Complete remission	no mut
94	m	9	51.1	2	Diffuse anaplasia/Epithelial	Retinal vascular angiopathy. Convergent strabismus.	Remaining tumor	no mut
95	m	9	59	1	Mixed	Normal	Complete remission	no mut
96	f	6	36.5	2	Regressive/Stromal	Diffuse hyperplastic nephroblastomatosis.	Complete remission	no mut
97	f	6	39.7	1	Stromal	Hepato-splenomegaly	Complete remission	no mut
98	m	5	11.5	1	Regressive	Normal	Death	no mut
99	f	7	26.8	2	Mixed/Nephroblastomatosis	Multiple hemangiomas, malformed labia, heart defect	Death	WT1	rs2133073037	11: 32428045	C	G	c.798C>G	p.Tyr266Ter
100	f	6	13.8182	1	Mixed	Normal	Death	no mut
101	f	8	43.6694	2	Regressive	Gingival fibromatosis	Complete remission	REST	.	4:56931525-4:56931529	TAAAG	T	c.2668_2671del	p.Glu891ProfsTer6
102	f	7	34.5785	1	Blastemal	Normal	Complete remission	no mut
103	m	2	12.2975	2	Stromal	Сryptorchidism, hypospadias, spina bifida of the sacrum, multiple renal masses	Complete remission	WT1	rs121907906	11: 32392717	C	T	c.1303C>T	p.Arg435Ter
104	m	5	13.3	1	Mixed	Bilateral cryptorchidism, multiple hemangiomas	Complete remission	WT1	rs547775568	11:32417641	C	T	c.901C>T	p.Gln301Ter
	.	.	.	.	.	.	.	BRCA2		13: 32371073	TT	.	c.8606_8607del	p.Ile2869fs
105	f	5	5.63333	2	Epithelial	Facial dysmorphism, genital anomalmalies	Complete remission	TRIM28	.	19: 58547713	G	A	c.839+1G>A	.
	.	.	.	.	.	.	.	CHEK2	rs137853007	22: 28725254	C	T	c.1100delC	Thr367Metfs*15
106	m	3	17	1	ND	Normal	Remaining tumor	no mut
107	f	4	18	2	Stromal	Normal	Complete remission	no mut
108	f	2	12	2	Blastemal	Normal	Complete remission	no mut
109	m	9	80	1	Blastemal	Normal	Complete remission	no mut
110	f	6	54	1	Regressive	Normal	Complete remission	no mut
111	f	7	71	1	Regressive	Normal	Complete remission	no mut
112	f	9	98	1	Regressive	Normal	Complete remission	no mut
113	m	2	11	2	Stromal	Bilateral cryptorchidism, epicanthus	Complete remission	WT1	.	11:32434772	C	T	c.589C>T	p.Gln197*
114	m	3	18	1	Epithelial	Normal	Remaining tumor	no mut
115	f	6	71	1	Mixed	Lateralized overgrowth (hemihypertrophy)	Remaining tumor	no mut
116	f	3	18	1	Mixed	Normal	Complete remission	no mut
117	f	12	138	1	Non-anaplastic	Normal	Death	no mut
118	f	5	22.9333	1	Stromal	Convergent strabismus, aniridia, delayed speech development (WAGR-syndrome)	Complete remission	PAX6, WT1 chr11:g.[(30 212260_31 285887)_(33 837614_35 117390)del];[=]
119	m	4	14.9667	1	Stromal	Aniridia, congenital nystagmus, macular hypoplasia, myopia, astigmatism, hypospadias, bilateral cryptorchidism, strangulated inguinal hernia (WAGR-syndrome)	Complete remission	PAX6, WT1 chr11:g.[(27 677 555_30 210 128)_(35 117 390_?)del];[=]
120	f	4	13.8	1	Stromal	Congenital aniridia of both eyes (WAGR-syndrome)	Complete remission	PAX6, WT1 chr11:g.[(27 677 555_30 210 128)_(35 117 390_?)del];[=]
121	f	5	9.6	2	Stromal	Bilateral pyelectasis	Relapse	WT1 8-10 exon deletion
122	f	7	9.8	1	Stromal	Cyst of the right kidney	Complete remission	no mut
123	m	5	18.5	1	Stromal	Horseshoe kidney	Complete remission	no mut
124	m	4	13.719	1	Stromal	Normal	Complete remission	no mut
125	m	6	18.8099	2	Stromal	Bilateral sensorineural hearing loss, accessory lobe of the lung	Complete remission	WT1, CD59 chr11:g.[(32208194)_(33847689)del];[=]
126	m	7	55.9	2	Epithelial/ Regressive	Funnel chest, lateralized overgrowth	Complete remission	no mut
127	m	6	41.9667	2	Epithelial/Complete necrosis	Lateralized overgrowth (hemihypertrophy)	Complete remission	no mut
128	f	6	18	2	Regressive/ Nephroblastomatosis	Intraepidermal nevus on the left feet	Complete remission	IC1 (H19) gain of methylation in healthy kidney
129	f	8	50.1	1	Epithelial	Hypotrophy, epicanthus, micrognathia, dyslalia	Complete remission	no mut
130	m	5	11.6	1	Stromal	Facial dysmorphism, renal malformations, hepatosplenomegaly, birthweight > 2SDS above the mean	Complete remission	IC1 (H19) gain of methylation
131	f	11	112	1	Regressive	Lateralized overgrowth (hemihypertrophy)	Complete remission	no mut
132	m	8	49.1	2	Mixed/Nephroblastomatosis	Birthweight >2 SDS above the mean	Complete remission	no mut
133	m	3	2.47934	2	Epithelial/Nephroblastomatosis	Bilateral pyelectasis, cyst of the right kidney, hepatomegaly	Complete remission	IC1 (H19) gain of methylation
134	f	6	15.4	1	Complete necrosis	Macroglossia, facial dysmorphism, nevus flammeus on the head	Complete remission	IC2 (CDKN1C) loss of methylation

## Sheet: Table S2
Table S2. A list of 415 cancer-associated genes included in target panel.
A2ML1	AXL	CDK12	DIS3L2	EXO1	FN1	HNF1A	KDR	MAX	NAB2	NTRK3	PMS2	RAD50	RPS17	SMAD2	TEK	TYK2
ABCB11	BAP1	CDK4	DKC1	EZH2	FOXE1	HRAS	KEAP1	MC1R	NBN	NUMA1	POLD1	RAD51	RPS19	SMAD4	TERF2	TYRP1
ABL1	BARD1	CDKN1B	DNMT3A	FAH	FOXO1	IDH1	KIF1B	MCL1	NCOA1	NUP214	POLE	RAD51C	RPS24	SMARCA4	TERT	U2AF1
ABRAXAS1	BCL10	CDKN1C	DPYD	FANCA	FOXO3	IDH2	KIT	MDM2	NCOA2	NUP98	POLH	RAD51D	RPS26	SMARCB1	TET1	UBE2T
ACD	BCL2	CDKN2A	EED	FANCB	G6PC	IGF1R	KMT2A	MDM4	NF1	OCA2	POT1	RAF1	RPS7	SMARCE1	TET2	VHL
ADAMTS20	BCL9	CEBPA	EGFR	FANCC	G6PD	IGF2	KMT2C	MEN1	NF2	PAF1	POU5F1	RALGDS	RTEL1	SMO	TFE3	WAS
AFF1	BCOR	CHEK1	EML4	FANCD2	GALNT12	IGF2R	KMT2D	MET	NFE2L2	PALB2	POU6F2	RARA	RUNX1	SMUG1	TGFBR2	WRAP53
AFF3	BCORL1	CHEK2	ENO2	FANCE	GALNT14	IKBKB	KNL1	MITF	NFIX	PARP1	PPARG	RASA1	RUNX1T1	SOS1	THBS1	WRN
AIP	BCR	COL1A1	EP300	FANCF	GATA1	IKBKE	KRAS	MLH1	NFKB1	PAX3	PPM1D	RB1	SAMD9	SOS2	TIMP3	WT1
AKT1	BICC1	COQ8B	EPCAM	FANCG	GATA2	IKZF1	LAMB2	MLLT10	NFKB2	PAX5	PPOX	RBM8A	SBDS	SOX11	TLR4	XPA
ALK	BLM	CREB1	EPHA3	FANCI	GATA3	IL2	LCK	MN1	NHP2	PBRM1	PPP2R1A	RECQL4	SDHA	SPINK1	TLX1	XPC
AMER1	BMPR1A	CREBBP	EPHA7	FANCL	GBE1	IL21R	LEO1	MNX1	NIN	PBX1	PPP6C	REST	SDHAF2	SPRED1	TMEM127	XPO1
ANKRD26	BRAF	CTC1	ERBB2	FANCM	GDNF	IL6ST	LIFR	MPL	NKX2-1	PDGFB	PRDM1	RET	SDHB	SPRTN	TNFAIP3	XRCC2
APC	BRCA1	CTNNA1	ERBB3	FAS	GNA11	IL7R	LMO1	MRE11	NLRP1	PDGFRA	PREX2	RFT1	SDHC	SRC	TNFRSF14	ZBTB20
APC2	BRCA2	CTNNB1	ERBB4	FAT4	GNAQ	IRF4	LPP	MSH2	NOP10	PDGFRB	PRF1	RHBDF2	SDHD	SSX1	TOP1	ZNF384
ARHGDIA	BRIP1	CTR9	ERCC1	FBXW7	GNAS	IRS2	LRP1B	MSH3	NOTCH1	PHOX2B	PRKAR1A	RINT1	SEPT9	STK11	TOP3A
ARID1A	BUB1	CYLD	ERCC2	FGFR1	GPC3	ITGA9	LZTR1	MSH6	NOTCH2	PIK3C2B	PRKDC	RIT1	SETBP1	SUFU	TP53
ARID2	BUB1B	DDB2	ERCC3	FGFR2	GPC4	ITGB3	MAD2L2	MTOR	NOTCH3	PIK3CA	PSIP1	RNF2	SETD2	SUZ12	TP53BP1
ARID5B	CASP9	DDR2	ERCC4	FGFR3	GRIN2A	JAK1	MAGEA1	MUTYH	NPM1	PIK3CG	PTCH1	ROS1	SF3B1	SYK	TPR
ASXL1	CBL	DDX3X	ERCC5	FH	GUCY1A2	JAK2	MAGI1	MYB	NRAS	PIM1	PTCH2	RPL11	SGK1	SYNE1	TRIM24
ATM	CCND1	DDX41	ERG	FIBP	GYS2	JAK3	MALT1	MYC	NSD1	PKHD1	PTEN	RPL15	SH2B3	TAF1	TRIM28
ATP7B	CDC73	DEK	ESR1	FLCN	HABP2	JUN	MAP2K1	MYCN	NSD2	PLAG1	PTPN11	RPL26	SH2D1A	TAF1L	TRIM33
ATR	CDH1	DGKE	ETV1	FLT1	HDAC9	KDM1A	MAP2K2	MYD88	NSUN2	PLEKHG5	PTPRD	RPL35A	SHOC2	TAL1	TRIM37
ATRX	CDH11	DICER1	ETV4	FLT3	HIF1A	KDM5C	MARK1	MYH11	NTHL1	PML	PTPRT	RPL5	SLC45A2	TCF3	TSC1
AURKA	CDH5	DIS3L	ETV6	FLT4	HLF	KDM6A	MARK4	MYH9	NTRK1	PMS1	RAC1	RPS10	SLX4	TCL1A	TSC2
